# Supplementary material for: First computational design using lambda-superstrings and in vivo validation of SARS-CoV-2 vaccine
Source: Sci Rep. 2022 Apr 19;12:6410. doi: 10.1038/s41598-022-09615-w (PMC9016385; doi:10.1038/s41598-022-09615-w)
Supplement: Supplementary file 2 — Supplementary Information 2. [file 41598_2022_9615_MOESM2_ESM.xlsx]

## Sheet: Hoja1
Target strings and weights
The target strings appear in the first column, and the corresponding weights in the second one
MFVFLVLLP	0.507715
FVFLVLLPL	0.609922
VFLVLLPLV	0.417189
FLVLLPLVS	0.413951
LVLLPLVSS	0.354528
VLLPLVSSQ	0.275051
LLPLVSSQC	0.202273
LPLVSSQCV	0.21179
PLVSSQCVN	0.134328
LVSSQCVNL	0.192704
VSSQCVNLT	0.292285
SSQCVNLTT	0.388437
SQCVNLTTR	0.456483
QCVNLTTRT	0.477369
CVNLTTRTQ	0.497568
VNLTTRTQL	0.471927
NLTTRTQLP	0.438462
LTTRTQLPP	0.402419
TTRTQLPPA	0.382074
TRTQLPPAY	0.345714
RTQLPPAYT	0.391789
TQLPPAYTN	0.436221
QLPPAYTNS	0.447657
LPPAYTNSF	0.536795
PPAYTNSFT	0.397257
PAYTNSFTR	0.414935
AYTNSFTRG	0.428194
YTNSFTRGV	0.459901
TNSFTRGVY	0.560621
NSFTRGVYY	0.619761
SFTRGVYYP	0.499994
FTRGVYYPD	0.466186
TRGVYYPDK	0.447796
RGVYYPDKV	0.345752
GVYYPDKVF	0.319666
VYYPDKVFR	0.38921
YYPDKVFRS	0.401797
YPDKVFRSS	0.345282
PDKVFRSSV	0.351861
DKVFRSSVL	0.359728
KVFRSSVLH	0.359889
VFRSSVLHS	0.250038
FRSSVLHST	0.251689
RSSVLHSTQ	0.347143
SSVLHSTQD	0.317005
SVLHSTQDL	0.302083
VLHSTQDLF	0.280137
LHSTQDLFL	0.386468
HSTQDLFLP	0.416339
STQDLFLPF	0.533801
TQDLFLPFF	0.527482
QDLFLPFFS	0.581845
DLFLPFFSN	0.498165
LFLPFFSNV	0.458579
FLPFFSNVT	0.474511
LPFFSNVTW	0.519202
PFFSNVTWF	0.483772
FFSNVTWFH	0.589281
FSNVTWFHA	0.672835
SNVTWFHAI	0.688754
NVTWFHAIH	0.728251
VTWFHAIHV	0.678214
TWFHAIHVS	0.597841
WFHAIHVSG	0.510687
FHAIHVSGT	0.47834
HAIHVSGTN	0.423946
AIHVSGTNG	0.386049
IHVSGTNGT	0.372708
HVSGTNGTK	0.481424
VSGTNGTKR	0.40548
SGTNGTKRF	0.368301
GTNGTKRFD	0.403232
TNGTKRFDN	0.416986
NGTKRFDNP	0.398317
GTKRFDNPV	0.483331
TKRFDNPVL	0.521336
KRFDNPVLP	0.462325
RFDNPVLPF	0.544657
FDNPVLPFN	0.464611
DNPVLPFND	0.487586
NPVLPFNDG	0.485947
PVLPFNDGV	0.500254
VLPFNDGVY	0.546752
LPFNDGVYF	0.588839
PFNDGVYFA	0.516567
FNDGVYFAS	0.54344
NDGVYFAST	0.477286
DGVYFASTE	0.44431
GVYFASTEK	0.597019
VYFASTEKS	0.360325
YFASTEKSN	0.225902
FASTEKSNI	0.303618
ASTEKSNII	0.302292
STEKSNIIR	0.338549
TEKSNIIRG	0.432563
EKSNIIRGW	0.580569
KSNIIRGWI	0.713926
SNIIRGWIF	0.74946
NIIRGWIFG	0.745263
IIRGWIFGT	0.740799
IRGWIFGTT	0.75
RGWIFGTTL	0.675191
GWIFGTTLD	0.579724
WIFGTTLDS	0.511919
IFGTTLDSK	0.416313
FGTTLDSKT	0.287179
GTTLDSKTQ	0.231217
TTLDSKTQS	0.175152
TLDSKTQSL	0.0819025
LDSKTQSLL	0.106737
DSKTQSLLI	0.216421
SKTQSLLIV	0.285135
KTQSLLIVN	0.360211
TQSLLIVNN	0.467875
QSLLIVNNA	0.508376
SLLIVNNAT	0.532106
LLIVNNATN	0.497955
LIVNNATNV	0.458807
IVNNATNVV	0.470422
VNNATNVVI	0.497885
NNATNVVIK	0.541688
NATNVVIKV	0.462027
ATNVVIKVC	0.446514
TNVVIKVCE	0.407042
NVVIKVCEF	0.409773
VVIKVCEFQ	0.396673
VIKVCEFQF	0.444844
IKVCEFQFC	0.50395
KVCEFQFCN	0.515392
VCEFQFCND	0.47914
CEFQFCNDP	0.411684
EFQFCNDPF	0.463186
FQFCNDPFL	0.463176
QFCNDPFLG	0.467107
FCNDPFLGV	0.499232
CNDPFLGVY	0.594539
NDPFLGVYY	0.523311
DPFLGVYYH	0.475965
PFLGVYYHK	0.469349
FLGVYYHKN	0.382836
LGVYYHKNN	0.321869
GVYYHKNNK	0.421828
VYYHKNNKS	0.215856
YYHKNNKSW	0.19985
YHKNNKSWM	0.228677
HKNNKSWME	0.232493
KNNKSWMES	0.25066
NNKSWMESE	0.290767
NKSWMESEF	0.423832
KSWMESEFR	0.430741
SWMESEFRV	0.483915
WMESEFRVY	0.617096
MESEFRVYS	0.570599
ESEFRVYSS	0.505404
SEFRVYSSA	0.347123
EFRVYSSAN	0.278372
FRVYSSANN	0.24017
RVYSSANNC	0.225394
VYSSANNCT	0.273692
YSSANNCTF	0.512989
SSANNCTFE	0.448584
SANNCTFEY	0.558936
ANNCTFEYV	0.527127
NNCTFEYVS	0.575908
NCTFEYVSQ	0.519895
CTFEYVSQP	0.395504
TFEYVSQPF	0.394516
FEYVSQPFL	0.339118
EYVSQPFLM	0.373914
YVSQPFLMD	0.300553
VSQPFLMDL	0.365564
SQPFLMDLE	0.385109
QPFLMDLEG	0.369564
PFLMDLEGK	0.37547
FLMDLEGKQ	0.385763
LMDLEGKQG	0.337751
MDLEGKQGN	0.320879
DLEGKQGNF	0.272104
LEGKQGNFK	0.274429
EGKQGNFKN	0.297993
GKQGNFKNL	0.362427
KQGNFKNLR	0.375928
QGNFKNLRE	0.366154
GNFKNLREF	0.357233
NFKNLREFV	0.48923
FKNLREFVF	0.578131
KNLREFVFK	0.644876
NLREFVFKN	0.571082
LREFVFKNI	0.489618
REFVFKNID	0.456547
EFVFKNIDG	0.442291
FVFKNIDGY	0.469871
VFKNIDGYF	0.505451
FKNIDGYFK	0.575775
KNIDGYFKI	0.459722
NIDGYFKIY	0.52554
IDGYFKIYS	0.434703
DGYFKIYSK	0.373527
GYFKIYSKH	0.214395
YFKIYSKHT	0.252489
FKIYSKHTP	0.242247
KIYSKHTPI	0.23351
IYSKHTPIN	0.331388
YSKHTPINL	0.479159
SKHTPINLV	0.513227
KHTPINLVR	0.505359
HTPINLVRD	0.530093
TPINLVRDL	0.493726
PINLVRDLP	0.47246
INLVRDLPQ	0.47594
NLVRDLPQG	0.416389
LVRDLPQGF	0.378493
VRDLPQGFS	0.399625
RDLPQGFSA	0.357258
DLPQGFSAL	0.357131
LPQGFSALE	0.404775
PQGFSALEP	0.450724
QGFSALEPL	0.402172
GFSALEPLV	0.450476
FSALEPLVD	0.482277
SALEPLVDL	0.495199
ALEPLVDLP	0.455785
LEPLVDLPI	0.466905
EPLVDLPIG	0.491256
PLVDLPIGI	0.509735
LVDLPIGIN	0.554362
VDLPIGINI	0.578747
DLPIGINIT	0.645815
LPIGINITR	0.654411
PIGINITRF	0.624225
IGINITRFQ	0.616612
GINITRFQT	0.575051
INITRFQTL	0.571853
NITRFQTLL	0.477553
ITRFQTLLA	0.461907
TRFQTLLAL	0.392704
RFQTLLALH	0.420936
FQTLLALHR	0.440145
QTLLALHRS	0.461373
TLLALHRSY	0.418193
LLALHRSYL	0.432043
LALHRSYLT	0.362046
ALHRSYLTP	0.360332
LHRSYLTPG	0.329375
HRSYLTPGD	0.403156
RSYLTPGDS	0.452559
SYLTPGDSS	0.403067
YLTPGDSSS	0.301734
LTPGDSSSG	0.2008
TPGDSSSGW	0.17804
PGDSSSGWT	0.214662
GDSSSGWTA	0.327902
DSSSGWTAG	0.465513
SSSGWTAGA	0.597911
SSGWTAGAA	0.645231
SGWTAGAAA	0.567037
GWTAGAAAY	0.544327
WTAGAAAYY	0.633294
TAGAAAYYV	0.507253
AGAAAYYVG	0.485027
GAAAYYVGY	0.479909
AAAYYVGYL	0.461525
AAYYVGYLQ	0.453207
AYYVGYLQP	0.412084
YYVGYLQPR	0.381214
YVGYLQPRT	0.358426
VGYLQPRTF	0.372676
GYLQPRTFL	0.428658
YLQPRTFLL	0.70118
LQPRTFLLK	0.53135
QPRTFLLKY	0.431922
PRTFLLKYN	0.369018
RTFLLKYNE	0.293542
TFLLKYNEN	0.305391
FLLKYNENG	0.321666
LLKYNENGT	0.434785
LKYNENGTI	0.502356
KYNENGTIT	0.565723
YNENGTITD	0.56303
NENGTITDA	0.569552
ENGTITDAV	0.594731
NGTITDAVD	0.58323
GTITDAVDC	0.536335
TITDAVDCA	0.479572
ITDAVDCAL	0.551797
TDAVDCALD	0.449429
DAVDCALDP	0.431661
AVDCALDPL	0.412103
VDCALDPLS	0.426873
DCALDPLSE	0.357385
CALDPLSET	0.363532
ALDPLSETK	0.376441
LDPLSETKC	0.305613
DPLSETKCT	0.258192
PLSETKCTL	0.327127
LSETKCTLK	0.313195
SETKCTLKS	0.190761
ETKCTLKSF	0.201896
TKCTLKSFT	0.249346
KCTLKSFTV	0.262459
CTLKSFTVE	0.280359
TLKSFTVEK	0.544428
LKSFTVEKG	0.479674
KSFTVEKGI	0.484121
SFTVEKGIY	0.451568
FTVEKGIYQ	0.445987
TVEKGIYQT	0.355036
VEKGIYQTS	0.426257
EKGIYQTSN	0.396565
KGIYQTSNF	0.302229
GIYQTSNFR	0.352006
IYQTSNFRV	0.492497
YQTSNFRVQ	0.427965
QTSNFRVQP	0.460884
TSNFRVQPT	0.480601
SNFRVQPTE	0.438589
NFRVQPTES	0.433382
FRVQPTESI	0.35976
RVQPTESIV	0.430252
VQPTESIVR	0.488824
QPTESIVRF	0.524713
PTESIVRFP	0.509715
TESIVRFPN	0.582671
ESIVRFPNI	0.564091
SIVRFPNIT	0.569895
IVRFPNITN	0.577115
VRFPNITNL	0.527642
RFPNITNLC	0.508141
FPNITNLCP	0.512051
PNITNLCPF	0.425241
NITNLCPFG	0.418917
ITNLCPFGE	0.443567
TNLCPFGEV	0.498336
NLCPFGEVF	0.589473
LCPFGEVFN	0.635522
CPFGEVFNA	0.609354
PFGEVFNAT	0.594158
FGEVFNATR	0.567551
GEVFNATRF	0.666094
EVFNATRFA	0.569604
VFNATRFAS	0.572504
FNATRFASV	0.574147
NATRFASVY	0.523302
ATRFASVYA	0.466447
TRFASVYAW	0.400686
RFASVYAWN	0.445466
FASVYAWNR	0.580374
ASVYAWNRK	0.648979
SVYAWNRKR	0.576286
VYAWNRKRI	0.595964
YAWNRKRIS	0.438379
AWNRKRISN	0.355912
WNRKRISNC	0.310014
NRKRISNCV	0.365202
RKRISNCVA	0.410884
KRISNCVAD	0.33878
RISNCVADY	0.413802
ISNCVADYS	0.440291
SNCVADYSV	0.406001
NCVADYSVL	0.388316
CVADYSVLY	0.518624
VADYSVLYN	0.333915
ADYSVLYNS	0.324689
DYSVLYNSA	0.335008
YSVLYNSAS	0.33777
SVLYNSASF	0.342494
VLYNSASFS	0.287611
LYNSASFST	0.236265
YNSASFSTF	0.355421
NSASFSTFK	0.504345
SASFSTFKC	0.360979
ASFSTFKCY	0.337737
SFSTFKCYG	0.320568
FSTFKCYGV	0.358859
STFKCYGVS	0.300908
TFKCYGVSP	0.316459
FKCYGVSPT	0.356026
KCYGVSPTK	0.441855
CYGVSPTKL	0.281871
YGVSPTKLN	0.216104
GVSPTKLND	0.262211
VSPTKLNDL	0.303943
SPTKLNDLC	0.283896
PTKLNDLCF	0.348419
TKLNDLCFT	0.431852
KLNDLCFTN	0.488203
LNDLCFTNV	0.469171
NDLCFTNVY	0.487351
DLCFTNVYA	0.521222
LCFTNVYAD	0.498787
CFTNVYADS	0.473025
FTNVYADSF	0.433961
TNVYADSFV	0.415018
NVYADSFVI	0.433763
VYADSFVIR	0.498591
YADSFVIRG	0.503099
ADSFVIRGD	0.602737
DSFVIRGDE	0.606776
SFVIRGDEV	0.611487
FVIRGDEVR	0.604862
VIRGDEVRQ	0.563856
IRGDEVRQI	0.50915
RGDEVRQIA	0.528956
GDEVRQIAP	0.512262
DEVRQIAPG	0.483001
EVRQIAPGQ	0.465608
VRQIAPGQT	0.470555
RQIAPGQTG	0.464207
QIAPGQTGK	0.471935
IAPGQTGKI	0.325737
APGQTGKIA	0.32768
PGQTGKIAD	0.39546
GQTGKIADY	0.436554
QTGKIADYN	0.402032
TGKIADYNY	0.490304
GKIADYNYK	0.475743
KIADYNYKL	0.514298
IADYNYKLP	0.292958
ADYNYKLPD	0.270498
DYNYKLPDD	0.275254
YNYKLPDDF	0.284716
NYKLPDDFT	0.426829
YKLPDDFTG	0.511386
KLPDDFTGC	0.545599
LPDDFTGCV	0.565951
PDDFTGCVI	0.526702
DDFTGCVIA	0.525806
DFTGCVIAW	0.523476
FTGCVIAWN	0.597409
TGCVIAWNS	0.653899
GCVIAWNSN	0.601943
CVIAWNSNN	0.511119
VIAWNSNNL	0.457487
IAWNSNNLD	0.344418
AWNSNNLDS	0.30402
WNSNNLDSK	0.318288
NSNNLDSKV	0.248908
SNNLDSKVG	0.222797
NNLDSKVGG	0.232023
NLDSKVGGN	0.237567
LDSKVGGNY	0.306293
DSKVGGNYN	0.434944
SKVGGNYNY	0.459512
KVGGNYNYL	0.434233
VGGNYNYLY	0.422102
GGNYNYLYR	0.399422
GNYNYLYRL	0.420053
NYNYLYRLF	0.526653
YNYLYRLFR	0.529511
NYLYRLFRK	0.51931
YLYRLFRKS	0.459798
LYRLFRKSN	0.346603
YRLFRKSNL	0.349869
RLFRKSNLK	0.395908
LFRKSNLKP	0.0973965
FRKSNLKPF	0.13617
RKSNLKPFE	0.280137
KSNLKPFER	0.38866
SNLKPFERD	0.412541
NLKPFERDI	0.533312
LKPFERDIS	0.643275
KPFERDIST	0.559957
PFERDISTE	0.489364
FERDISTEI	0.513749
ERDISTEIY	0.530194
RDISTEIYQ	0.49217
DISTEIYQA	0.503854
ISTEIYQAG	0.521146
STEIYQAGS	0.484335
TEIYQAGST	0.350254
EIYQAGSTP	0.312059
IYQAGSTPC	0.356521
YQAGSTPCN	0.341319
QAGSTPCNG	0.304001
AGSTPCNGV	0.377369
GSTPCNGVE	0.41383
STPCNGVEG	0.455436
TPCNGVEGF	0.513259
PCNGVEGFN	0.583935
CNGVEGFNC	0.592513
NGVEGFNCY	0.556591
GVEGFNCYF	0.497193
VEGFNCYFP	0.503658
EGFNCYFPL	0.474112
GFNCYFPLQ	0.438494
FNCYFPLQS	0.420009
NCYFPLQSY	0.35374
CYFPLQSYG	0.267558
YFPLQSYGF	0.346497
FPLQSYGFQ	0.31494
PLQSYGFQP	0.32479
LQSYGFQPT	0.404921
QSYGFQPTN	0.449143
SYGFQPTNG	0.438576
YGFQPTNGV	0.406605
GFQPTNGVG	0.439294
FQPTNGVGY	0.519522
QPTNGVGYQ	0.482931
PTNGVGYQP	0.437789
TNGVGYQPY	0.402559
NGVGYQPYR	0.367964
GVGYQPYRV	0.36023
VGYQPYRVV	0.375851
GYQPYRVVV	0.451772
YQPYRVVVL	0.506115
QPYRVVVLS	0.517164
PYRVVVLSF	0.535721
YRVVVLSFE	0.425203
RVVVLSFEL	0.445669
VVVLSFELL	0.435287
VVLSFELLH	0.430829
VLSFELLHA	0.523531
LSFELLHAP	0.523114
SFELLHAPA	0.459525
FELLHAPAT	0.459233
ELLHAPATV	0.48796
LLHAPATVC	0.500959
LHAPATVCG	0.467139
HAPATVCGP	0.471717
APATVCGPK	0.456858
PATVCGPKK	0.351988
ATVCGPKKS	0.209449
TVCGPKKST	0.114472
VCGPKKSTN	0.0800292
CGPKKSTNL	0.0627254
GPKKSTNLV	0.14772
PKKSTNLVK	0.295993
KKSTNLVKN	0.33883
KSTNLVKNK	0.320358
STNLVKNKC	0.221368
TNLVKNKCV	0.167945
NLVKNKCVN	0.140875
LVKNKCVNF	0.222206
VKNKCVNFN	0.30882
KNKCVNFNF	0.419742
NKCVNFNFN	0.537852
KCVNFNFNG	0.549879
CVNFNFNGL	0.565196
VNFNFNGLT	0.519209
NFNFNGLTG	0.514827
FNFNGLTGT	0.484341
NFNGLTGTG	0.485871
FNGLTGTGV	0.494177
NGLTGTGVL	0.516796
GLTGTGVLT	0.508566
LTGTGVLTE	0.502521
TGTGVLTES	0.523146
GTGVLTESN	0.45863
TGVLTESNK	0.410859
GVLTESNKK	0.372563
VLTESNKKF	0.186874
LTESNKKFL	0.12653
TESNKKFLP	0.174778
ESNKKFLPF	0.326552
SNKKFLPFQ	0.337649
NKKFLPFQQ	0.45327
KKFLPFQQF	0.391751
KFLPFQQFG	0.391777
FLPFQQFGR	0.448131
LPFQQFGRD	0.40247
PFQQFGRDI	0.447365
FQQFGRDIA	0.580728
QQFGRDIAD	0.593529
QFGRDIADT	0.579166
FGRDIADTT	0.573457
GRDIADTTD	0.578912
RDIADTTDA	0.535027
DIADTTDAV	0.526887
IADTTDAVR	0.519564
ADTTDAVRD	0.527877
DTTDAVRDP	0.523654
TTDAVRDPQ	0.510452
TDAVRDPQT	0.447428
DAVRDPQTL	0.417634
AVRDPQTLE	0.382074
VRDPQTLEI	0.396908
RDPQTLEIL	0.460751
DPQTLEILD	0.53777
PQTLEILDI	0.561309
QTLEILDIT	0.615265
TLEILDITP	0.614446
LEILDITPC	0.577853
EILDITPCS	0.508084
ILDITPCSF	0.433357
LDITPCSFG	0.38457
DITPCSFGG	0.360643
ITPCSFGGV	0.392718
TPCSFGGVS	0.425946
PCSFGGVSV	0.459303
CSFGGVSVI	0.434715
SFGGVSVIT	0.443421
FGGVSVITP	0.458109
GGVSVITPG	0.441212
GVSVITPGT	0.52105
VSVITPGTN	0.560128
SVITPGTNT	0.50068
VITPGTNTS	0.47265
ITPGTNTSN	0.41557
TPGTNTSNQ	0.376575
PGTNTSNQV	0.299181
GTNTSNQVA	0.287186
TNTSNQVAV	0.282334
NTSNQVAVL	0.367742
TSNQVAVLY	0.521468
SNQVAVLYQ	0.4607
NQVAVLYQD	0.424092
QVAVLYQDV	0.38817
VAVLYQDVN	0.373743
AVLYQDVNC	0.373349
VLYQDVNCT	0.356788
LYQDVNCTE	0.41411
YQDVNCTEV	0.479419
QDVNCTEVP	0.479858
DVNCTEVPV	0.497118
VNCTEVPVA	0.526295
NCTEVPVAI	0.544158
CTEVPVAIH	0.551822
TEVPVAIHA	0.550305
EVPVAIHAD	0.576334
VPVAIHADQ	0.580982
PVAIHADQL	0.522047
VAIHADQLT	0.436005
AIHADQLTP	0.401245
IHADQLTPT	0.377311
HADQLTPTW	0.42568
ADQLTPTWR	0.506039
DQLTPTWRV	0.593415
QLTPTWRVY	0.617018
LTPTWRVYS	0.627819
TPTWRVYST	0.5595
PTWRVYSTG	0.444431
TWRVYSTGS	0.38589
WRVYSTGSN	0.300476
RVYSTGSNV	0.263373
VYSTGSNVF	0.440414
YSTGSNVFQ	0.40569
STGSNVFQT	0.358357
TGSNVFQTR	0.426238
GSNVFQTRA	0.484843
SNVFQTRAG	0.493783
NVFQTRAGC	0.455239
VFQTRAGCL	0.47112
FQTRAGCLI	0.47926
QTRAGCLIG	0.484474
TRAGCLIGA	0.490291
RAGCLIGAE	0.494552
AGCLIGAEH	0.559112
GCLIGAEHV	0.609398
CLIGAEHVN	0.582423
LIGAEHVNN	0.5496
IGAEHVNNS	0.527496
GAEHVNNSY	0.414764
AEHVNNSYE	0.351791
EHVNNSYEC	0.353296
HVNNSYECD	0.340323
VNNSYECDI	0.346501
NNSYECDIP	0.471133
NSYECDIPI	0.526988
SYECDIPIG	0.539535
YECDIPIGA	0.579267
ECDIPIGAG	0.611627
CDIPIGAGI	0.573082
DIPIGAGIC	0.611278
IPIGAGICA	0.5615
PIGAGICAS	0.53476
IGAGICASY	0.470876
GAGICASYQ	0.408687
AGICASYQT	0.289973
GICASYQTQ	0.278346
ICASYQTQT	0.225299
CASYQTQTN	0.284081
ASYQTQTNS	0.31503
SYQTQTNSP	0.304299
YQTQTNSPR	0.277991
QTQTNSPRR	0.32794
TQTNSPRRA	0.358522
QTNSPRRAR	0.40598
TNSPRRARS	0.478569
NSPRRARSV	0.469177
SPRRARSVA	0.552244
PRRARSVAS	0.422066
RRARSVASQ	0.339745
RARSVASQS	0.257157
ARSVASQSI	0.21077
RSVASQSII	0.256554
SVASQSIIA	0.269183
VASQSIIAY	0.414774
ASQSIIAYT	0.468504
SQSIIAYTM	0.585687
QSIIAYTMS	0.50675
SIIAYTMSL	0.383175
IIAYTMSLG	0.248609
IAYTMSLGA	0.23984
AYTMSLGAE	0.236189
YTMSLGAEN	0.346253
TMSLGAENS	0.471057
MSLGAENSV	0.455207
SLGAENSVA	0.433331
LGAENSVAY	0.494996
GAENSVAYS	0.375121
AENSVAYSN	0.370995
ENSVAYSNN	0.339846
NSVAYSNNS	0.34311
SVAYSNNSI	0.286394
VAYSNNSIA	0.263024
AYSNNSIAI	0.435464
YSNNSIAIP	0.458776
SNNSIAIPT	0.482493
NNSIAIPTN	0.579788
NSIAIPTNF	0.563145
SIAIPTNFT	0.566059
IAIPTNFTI	0.624753
AIPTNFTIS	0.575318
IPTNFTISV	0.624263
PTNFTISVT	0.520326
TNFTISVTT	0.485509
NFTISVTTE	0.467266
FTISVTTEI	0.695047
TISVTTEIL	0.559163
ISVTTEILP	0.601016
SVTTEILPV	0.580855
VTTEILPVS	0.57366
TTEILPVSM	0.469577
TEILPVSMT	0.300997
EILPVSMTK	0.332587
ILPVSMTKT	0.174263
LPVSMTKTS	0.132893
PVSMTKTSV	0.12486
VSMTKTSVD	0.221762
SMTKTSVDC	0.242316
MTKTSVDCT	0.311259
TKTSVDCTM	0.343231
KTSVDCTMY	0.442092
TSVDCTMYI	0.348109
SVDCTMYIC	0.3532
VDCTMYICG	0.37086
DCTMYICGD	0.373387
CTMYICGDS	0.454547
TMYICGDST	0.438348
MYICGDSTE	0.369583
YICGDSTEC	0.399962
ICGDSTECS	0.392361
CGDSTECSN	0.309087
GDSTECSNL	0.345974
DSTECSNLL	0.348813
STECSNLLL	0.36778
TECSNLLLQ	0.279134
ECSNLLLQY	0.316002
CSNLLLQYG	0.331286
SNLLLQYGS	0.341764
NLLLQYGSF	0.290215
LLLQYGSFC	0.313087
LLQYGSFCT	0.355207
LQYGSFCTQ	0.420131
QYGSFCTQL	0.410013
YGSFCTQLN	0.38102
GSFCTQLNR	0.427129
SFCTQLNRA	0.367812
FCTQLNRAL	0.382157
CTQLNRALT	0.42947
TQLNRALTG	0.474073
QLNRALTGI	0.504164
LNRALTGIA	0.536195
NRALTGIAV	0.54772
RALTGIAVE	0.575952
ALTGIAVEQ	0.611252
LTGIAVEQD	0.568218
TGIAVEQDK	0.500603
GIAVEQDKN	0.375635
IAVEQDKNT	0.312789
AVEQDKNTQ	0.259011
VEQDKNTQE	0.247549
EQDKNTQEV	0.277692
QDKNTQEVF	0.391796
DKNTQEVFA	0.493891
KNTQEVFAQ	0.514472
NTQEVFAQV	0.554737
TQEVFAQVK	0.512675
QEVFAQVKQ	0.397022
EVFAQVKQI	0.284002
VFAQVKQIY	0.234614
FAQVKQIYK	0.340362
AQVKQIYKT	0.213291
QVKQIYKTP	0.277095
VKQIYKTPP	0.363303
KQIYKTPPI	0.352274
QIYKTPPIK	0.408117
IYKTPPIKD	0.374822
YKTPPIKDF	0.382912
KTPPIKDFG	0.415983
TPPIKDFGG	0.454616
PPIKDFGGF	0.420707
PIKDFGGFN	0.540608
IKDFGGFNF	0.597568
KDFGGFNFS	0.593326
DFGGFNFSQ	0.515164
FGGFNFSQI	0.432772
GGFNFSQIL	0.397441
GFNFSQILP	0.385782
FNFSQILPD	0.332931
NFSQILPDP	0.386481
FSQILPDPS	0.472092
SQILPDPSK	0.376067
QILPDPSKP	0.245688
ILPDPSKPS	0.203099
LPDPSKPSK	0.115602
PDPSKPSKR	0
DPSKPSKRS	0.042634
PSKPSKRSF	0.10026
SKPSKRSFI	0.161011
KPSKRSFIE	0.28998
PSKRSFIED	0.481413
SKRSFIEDL	0.535433
KRSFIEDLL	0.607264
RSFIEDLLF	0.647756
SFIEDLLFN	0.552629
FIEDLLFNK	0.55216
IEDLLFNKV	0.393771
EDLLFNKVT	0.37554
DLLFNKVTL	0.39278
LLFNKVTLA	0.349497
LFNKVTLAD	0.334817
FNKVTLADA	0.445142
NKVTLADAG	0.492888
KVTLADAGF	0.488551
VTLADAGFI	0.538056
TLADAGFIK	0.743054
LADAGFIKQ	0.528461
ADAGFIKQY	0.439757
DAGFIKQYG	0.388373
AGFIKQYGD	0.333814
GFIKQYGDC	0.258833
FIKQYGDCL	0.356702
IKQYGDCLG	0.391612
KQYGDCLGD	0.425654
QYGDCLGDI	0.424225
YGDCLGDIA	0.46143
GDCLGDIAA	0.518498
DCLGDIAAR	0.57428
CLGDIAARD	0.583655
LGDIAARDL	0.589802
GDIAARDLI	0.531979
DIAARDLIC	0.538405
IAARDLICA	0.516186
AARDLICAQ	0.499803
ARDLICAQK	0.44219
RDLICAQKF	0.347358
DLICAQKFN	0.292444
LICAQKFNG	0.290335
ICAQKFNGL	0.296425
CAQKFNGLT	0.337541
AQKFNGLTV	0.471711
QKFNGLTVL	0.487084
KFNGLTVLP	0.471317
FNGLTVLPP	0.455163
NGLTVLPPL	0.448
GLTVLPPLL	0.427476
LTVLPPLLT	0.39452
TVLPPLLTD	0.402242
VLPPLLTDE	0.422816
LPPLLTDEM	0.552614
PPLLTDEMI	0.433039
PLLTDEMIA	0.467996
LLTDEMIAQ	0.481604
LTDEMIAQY	0.515323
TDEMIAQYT	0.36731
DEMIAQYTS	0.432861
EMIAQYTSA	0.354661
MIAQYTSAL	0.451345
IAQYTSALL	0.332372
AQYTSALLA	0.351714
QYTSALLAG	0.345072
YTSALLAGT	0.427597
TSALLAGTI	0.466713
SALLAGTIT	0.521901
ALLAGTITS	0.569241
LLAGTITSG	0.509341
LAGTITSGW	0.531522
AGTITSGWT	0.535141
GTITSGWTF	0.556111
TITSGWTFG	0.536532
ITSGWTFGA	0.654078
TSGWTFGAG	0.691821
SGWTFGAGA	0.613291
GWTFGAGAA	0.576467
WTFGAGAAL	0.580485
TFGAGAALQ	0.509823
FGAGAALQI	0.445022
GAGAALQIP	0.453493
AGAALQIPF	0.440818
GAALQIPFA	0.463037
AALQIPFAM	0.536415
ALQIPFAMQ	0.496742
LQIPFAMQM	0.435193
QIPFAMQMA	0.28116
IPFAMQMAY	0.269021
PFAMQMAYR	0.165022
FAMQMAYRF	0.464163
AMQMAYRFN	0.373717
MQMAYRFNG	0.494437
QMAYRFNGI	0.602766
MAYRFNGIG	0.585014
AYRFNGIGV	0.602267
YRFNGIGVT	0.570625
RFNGIGVTQ	0.576041
FNGIGVTQN	0.532125
NGIGVTQNV	0.464377
GIGVTQNVL	0.416618
IGVTQNVLY	0.392469
GVTQNVLYE	0.363989
VTQNVLYEN	0.442698
TQNVLYENQ	0.483877
QNVLYENQK	0.429185
NVLYENQKL	0.327953
VLYENQKLI	0.286932
LYENQKLIA	0.276048
YENQKLIAN	0.287154
ENQKLIANQ	0.346234
NQKLIANQF	0.424346
QKLIANQFN	0.50108
KLIANQFNS	0.456172
LIANQFNSA	0.354077
IANQFNSAI	0.372485
ANQFNSAIG	0.435027
NQFNSAIGK	0.441624
QFNSAIGKI	0.351499
FNSAIGKIQ	0.443904
NSAIGKIQD	0.430144
SAIGKIQDS	0.358084
AIGKIQDSL	0.249397
IGKIQDSLS	0.30609
GKIQDSLSS	0.217564
KIQDSLSST	0.147974
IQDSLSSTA	0.135503
QDSLSSTAS	0.209589
DSLSSTASA	0.189141
SLSSTASAL	0.254926
LSSTASALG	0.349505
SSTASALGK	0.500441
STASALGKL	0.298442
TASALGKLQ	0.301257
ASALGKLQD	0.260751
SALGKLQDV	0.242183
ALGKLQDVV	0.236938
LGKLQDVVN	0.344177
GKLQDVVNQ	0.398457
KLQDVVNQN	0.4107
LQDVVNQNA	0.404775
QDVVNQNAQ	0.389338
DVVNQNAQA	0.323514
VVNQNAQAL	0.313119
VNQNAQALN	0.360439
NQNAQALNT	0.383725
QNAQALNTL	0.379191
NAQALNTLV	0.42373
AQALNTLVK	0.500052
QALNTLVKQ	0.36971
ALNTLVKQL	0.299384
LNTLVKQLS	0.247987
NTLVKQLSS	0.170822
TLVKQLSSN	0.0590615
LVKQLSSNF	0.13078
VKQLSSNFG	0.22446
KQLSSNFGA	0.287896
QLSSNFGAI	0.375489
LSSNFGAIS	0.541402
SSNFGAISS	0.544399
SNFGAISSV	0.416135
NFGAISSVL	0.358693
FGAISSVLN	0.326568
GAISSVLND	0.2524
AISSVLNDI	0.300495
ISSVLNDIL	0.459462
SSVLNDILS	0.494533
SVLNDILSR	0.490025
VLNDILSRL	0.440537
LNDILSRLD	0.42413
NDILSRLDK	0.367913
DILSRLDKV	0.2659
ILSRLDKVE	0.321761
LSRLDKVEA	0.364307
SRLDKVEAE	0.38803
RLDKVEAEV	0.569809
LDKVEAEVQ	0.552845
DKVEAEVQI	0.552318
KVEAEVQID	0.53617
VEAEVQIDR	0.524524
EAEVQIDRL	0.502673
AEVQIDRLI	0.57706
EVQIDRLIT	0.565894
VQIDRLITG	0.569349
QIDRLITGR	0.560357
IDRLITGRL	0.563087
DRLITGRLQ	0.567278
RLITGRLQS	0.47185
LITGRLQSL	0.396885
ITGRLQSLQ	0.287827
TGRLQSLQT	0.200787
GRLQSLQTY	0.183738
RLQSLQTYV	0.378132
LQSLQTYVT	0.340367
QSLQTYVTQ	0.39866
SLQTYVTQQ	0.417786
LQTYVTQQL	0.365958
QTYVTQQLI	0.348052
TYVTQQLIR	0.352521
YVTQQLIRA	0.362897
VTQQLIRAA	0.4337
TQQLIRAAE	0.534398
QQLIRAAEI	0.612903
QLIRAAEIR	0.627762
LIRAAEIRA	0.62688
IRAAEIRAS	0.633427
RAAEIRASA	0.62291
AAEIRASAN	0.503569
AEIRASANL	0.527765
EIRASANLA	0.365818
IRASANLAA	0.347898
RASANLAAT	0.432398
ASANLAATK	0.595552
SANLAATKM	0.396596
ANLAATKMS	0.306032
NLAATKMSE	0.189319
LAATKMSEC	0.159684
AATKMSECV	0.11303
ATKMSECVL	0.203962
TKMSECVLG	0.322435
KMSECVLGQ	0.444488
MSECVLGQS	0.396914
SECVLGQSK	0.32185
ECVLGQSKR	0.201111
CVLGQSKRV	0.169126
VLGQSKRVD	0.161462
LGQSKRVDF	0.214999
GQSKRVDFC	0.35675
QSKRVDFCG	0.486786
SKRVDFCGK	0.539339
KRVDFCGKG	0.41764
RVDFCGKGY	0.37994
VDFCGKGYH	0.315164
DFCGKGYHL	0.324111
FCGKGYHLM	0.317799
CGKGYHLMS	0.339802
GKGYHLMSF	0.279153
KGYHLMSFP	0.279502
GYHLMSFPQ	0.267374
YHLMSFPQS	0.220911
HLMSFPQSA	0.364784
LMSFPQSAP	0.307106
MSFPQSAPH	0.280023
SFPQSAPHG	0.267488
FPQSAPHGV	0.371342
PQSAPHGVV	0.453499
QSAPHGVVF	0.541951
SAPHGVVFL	0.546215
APHGVVFLH	0.553791
PHGVVFLHV	0.551569
HGVVFLHVT	0.549943
GVVFLHVTY	0.548959
VVFLHVTYV	0.527138
VFLHVTYVP	0.497092
FLHVTYVPA	0.494334
LHVTYVPAQ	0.480918
HVTYVPAQE	0.419171
VTYVPAQEK	0.556937
TYVPAQEKN	0.346666
YVPAQEKNF	0.309608
VPAQEKNFT	0.323667
PAQEKNFTT	0.396666
AQEKNFTTA	0.400667
QEKNFTTAP	0.498971
EKNFTTAPA	0.554172
KNFTTAPAI	0.542203
NFTTAPAIC	0.537357
FTTAPAICH	0.517494
TTAPAICHD	0.504477
TAPAICHDG	0.514992
APAICHDGK	0.520206
PAICHDGKA	0.381039
AICHDGKAH	0.359119
ICHDGKAHF	0.362503
CHDGKAHFP	0.393675
HDGKAHFPR	0.387986
DGKAHFPRE	0.500432
GKAHFPREG	0.576022
KAHFPREGV	0.588424
AHFPREGVF	0.559017
HFPREGVFV	0.595155
FPREGVFVS	0.614973
PREGVFVSN	0.515183
REGVFVSNG	0.456014
EGVFVSNGT	0.4357
GVFVSNGTH	0.393548
VFVSNGTHW	0.410774
FVSNGTHWF	0.588965
VSNGTHWFV	0.642443
SNGTHWFVT	0.678893
NGTHWFVTQ	0.688786
GTHWFVTQR	0.684797
THWFVTQRN	0.542958
HWFVTQRNF	0.472298
WFVTQRNFY	0.449232
FVTQRNFYE	0.440132
VTQRNFYEP	0.526981
TQRNFYEPQ	0.542901
QRNFYEPQI	0.498755
RNFYEPQII	0.480994
NFYEPQIIT	0.52446
FYEPQIITT	0.523844
YEPQIITTD	0.537395
EPQIITTDN	0.612338
PQIITTDNT	0.585808
QIITTDNTF	0.517075
IITTDNTFV	0.523533
ITTDNTFVS	0.536074
TTDNTFVSG	0.471806
TDNTFVSGN	0.461093
DNTFVSGNC	0.441847
NTFVSGNCD	0.36164
TFVSGNCDV	0.315869
FVSGNCDVV	0.409571
VSGNCDVVI	0.436856
SGNCDVVIG	0.490754
GNCDVVIGI	0.553804
NCDVVIGIV	0.620212
CDVVIGIVN	0.640723
DVVIGIVNN	0.630423
VVIGIVNNT	0.566834
VIGIVNNTV	0.541262
IGIVNNTVY	0.513561
GIVNNTVYD	0.460973
IVNNTVYDP	0.466104
VNNTVYDPL	0.471203
NNTVYDPLQ	0.451937
NTVYDPLQP	0.380956
TVYDPLQPE	0.350375
VYDPLQPEL	0.369234
YDPLQPELD	0.378556
DPLQPELDS	0.395618
PLQPELDSF	0.391472
LQPELDSFK	0.43951
QPELDSFKE	0.32775
PELDSFKEE	0.317786
ELDSFKEEL	0.349797
LDSFKEELD	0.433388
DSFKEELDK	0.427026
SFKEELDKY	0.42333
FKEELDKYF	0.390716
KEELDKYFK	0.356458
EELDKYFKN	0.275699
ELDKYFKNH	0.233141
LDKYFKNHT	0.32185
DKYFKNHTS	0.385205
KYFKNHTSP	0.277737
YFKNHTSPD	0.318491
FKNHTSPDV	0.36338
KNHTSPDVD	0.366389
NHTSPDVDL	0.35569
HTSPDVDLG	0.421622
TSPDVDLGD	0.473946
SPDVDLGDI	0.481071
PDVDLGDIS	0.513989
DVDLGDISG	0.458287
VDLGDISGI	0.453194
DLGDISGIN	0.488748
LGDISGINA	0.493136
GDISGINAS	0.449924
DISGINASV	0.456611
ISGINASVV	0.454712
SGINASVVN	0.402686
GINASVVNI	0.38241
INASVVNIQ	0.415113
NASVVNIQK	0.483456
ASVVNIQKE	0.384995
SVVNIQKEI	0.355652
VVNIQKEID	0.402851
VNIQKEIDR	0.376111
NIQKEIDRL	0.427527
IQKEIDRLN	0.555347
QKEIDRLNE	0.55863
KEIDRLNEV	0.517304
EIDRLNEVA	0.512535
IDRLNEVAK	0.512713
DRLNEVAKN	0.43777
RLNEVAKNL	0.41023
LNEVAKNLN	0.351365
NEVAKNLNE	0.304591
EVAKNLNES	0.309963
VAKNLNESL	0.349613
AKNLNESLI	0.371298
KNLNESLID	0.416681
NLNESLIDL	0.449911
LNESLIDLQ	0.41204
NESLIDLQE	0.422092
ESLIDLQEL	0.481553
SLIDLQELG	0.431693
LIDLQELGK	0.408979
IDLQELGKY	0.333776
DLQELGKYE	0.3532
LQELGKYEQ	0.357411
QELGKYEQY	0.386971
ELGKYEQYI	0.279947
LGKYEQYIK	0.4099
YKTPPIKDC	0.382912
KTPPIKDCG	0.352546
TPPIKDCGG	0.362986
PPIKDCGGF	0.318504
PIKDCGGFN	0.434881
IKDCGGFNF	0.488316
KDCGGFNFS	0.558084
DCGGFNFSQ	0.515164
CGGFNFSQI	0.432772
TRTQLPPAN	0.345714
RTQLPPANT	0.390761
TQLPPANTN	0.434735
QLPPANTNS	0.445999
LPPANTNSF	0.49827
PPANTNSFT	0.395485
PANTNSFTR	0.414364
ANTNSFTRG	0.428194
NTNSFTRGV	0.459901
VRDLPQGFW	0.399625
RDLPQGFWA	0.500819
DLPQGFWAL	0.564497
LPQGFWALE	0.636068
PQGFWALEP	0.689992
QGFWALEPL	0.649416
GFWALEPLV	0.530232
FWALEPLVD	0.482277
WALEPLVDL	0.495199
KVFRSSVLY	0.497617
VFRSSVLYS	0.254941
FRSSVLYST	0.232372
RSSVLYSTQ	0.325597
SSVLYSTQD	0.294717
SVLYSTQDL	0.279051
VLYSTQDLF	0.297755
LYSTQDLFL	0.386468
YSTQDLFLP	0.416339
QTLLALHRR	0.470889
TLLALHRRY	0.498774
LLALHRRYL	0.543596
LALHRRYLT	0.491872
ALHRRYLTP	0.494634
LHRRYLTPG	0.468155
HRRYLTPGD	0.447923
RRYLTPGDS	0.452559
RYLTPGDSS	0.403067
LPPAYTNSI	0.493643
PPAYTNSIT	0.4032
PAYTNSITR	0.42352
AYTNSITRG	0.43777
YTNSITRGV	0.469807
TNSITRGVY	0.570857
NSITRGVYY	0.646791
SITRGVYYP	0.499994
ITRGVYYPD	0.466186
FVSGNCDVL	0.395174
VSGNCDVLI	0.417424
SGNCDVLIG	0.462687
GNCDVLIGI	0.522498
NCDVLIGIV	0.587827
CDVLIGIVN	0.607258
DVLIGIVNN	0.619628
VLIGIVNNT	0.566834
LIGIVNNTV	0.541262
RFASVYAWD	0.445466
FASVYAWDR	0.591004
ASVYAWDRK	0.610478
SVYAWDRKR	0.583895
VYAWDRKRI	0.588633
YAWDRKRIS	0.456687
AWDRKRISN	0.361817
WDRKRISNC	0.310014
DRKRISNCV	0.365202
KRISNCVAY	0.353636
RISNCVAYY	0.502833
ISNCVAYYS	0.426422
SNCVAYYSV	0.390532
NCVAYYSVL	0.372314
CVAYYSVLY	0.458936
VAYYSVLYN	0.328581
AYYSVLYNS	0.324689
YYSVLYNSA	0.335008
SNCVADYSF	0.406001
NCVADYSFL	0.416434
CVADYSFLY	0.613094
VADYSFLYN	0.379216
ADYSFLYNS	0.371552
DYSFLYNSA	0.383433
YSFLYNSAS	0.353391
SFLYNSASF	0.367846
FLYNSASFS	0.292455
NQVAVLYQG	0.424092
QVAVLYQGV	0.40691
VAVLYQGVN	0.380016
AVLYQGVNC	0.380347
VLYQGVNCT	0.364027
LYQGVNCTE	0.42159
YQGVNCTEV	0.481832
QGVNCTEVP	0.479858
GVNCTEVPV	0.482722
NTVYDPLQL	0.380956
TVYDPLQLE	0.350375
VYDPLQLEL	0.369234
YDPLQLELD	0.378556
DPLQLELDS	0.395618
PLQLELDSF	0.391472
LQLELDSFK	0.43951
QLELDSFKE	0.32775
LELDSFKEE	0.317786
AQKFNGLTQ	0.471711
QKFNGLTQK	0.428791
KFNGLTQKP	0.311221
FNGLTQKPP	0.251619
NGLTQKPPL	0.228569
GLTQKPPLL	0.200591
LTQKPPLLT	0.231426
TQKPPLLTD	0.360077
QKPPLLTDE	0.422816
KPPLLTDEM	0.47265
LVKQLSSNS	0.101372
VKQLSSNSG	0.119647
KQLSSNSGA	0.126397
QLSSNSGAI	0.206623
LSSNSGAIS	0.366713
SSNSGAISS	0.363887
SNSGAISSV	0.357906
NSGAISSVL	0.358693
SGAISSVLN	0.326568
SNSFTRGVY	0.560621
PDVDLGDIY	0.513989
DVDLGDIYG	0.518294
VDLGDIYGI	0.539872
DLGDIYGIN	0.585427
LGDIYGINA	0.593148
GDIYGINAS	0.55327
DIYGINASV	0.489949
IYGINASVV	0.454712
YGINASVVN	0.402686
LPPAYTNSV	0.493643
PPAYTNSVT	0.369139
PAYTNSVTR	0.374321
AYTNSVTRG	0.382893
YTNSVTRGV	0.413038
TNSVTRGVY	0.512196
NSVTRGVYY	0.60414
SVTRGVYYP	0.499994
VTRGVYYPD	0.466186
LPDDFTGCS	0.52914
PDDFTGCST	0.450006
DDFTGCSTN	0.380048
DFTGCSTNL	0.332474
FTGCSTNLV	0.316899
TGCSTNLVK	0.329331
GCSTNLVKN	0.33883
CSTNLVKNK	0.320358
ANNCTFEYH	0.527127
NNCTFEYHT	0.572593
NCTFEYHTP	0.590888
CTFEYHTPI	0.573548
TFEYHTPIN	0.521558
FEYHTPINL	0.553754
EYHTPINLV	0.527624
YHTPINLVR	0.505359
LLALHRSYS	0.378531
LALHRSYST	0.304782
ALHRSYSTP	0.277616
LHRSYSTPG	0.237116
HRSYSTPGD	0.307715
RSYSTPGDS	0.353937
SYSTPGDSS	0.371254
YSTPGDSSS	0.301734
STPGDSSSG	0.2008
GDSTECSNF	0.345974
DSTECSNFL	0.396361
STECSNFLL	0.35529
TECSNFLLQ	0.35574
ECSNFLLQY	0.39525
CSNFLLQYG	0.413176
SNFLLQYGS	0.36818
NFLLQYGSF	0.290215
FLLQYGSFC	0.313087
QVAVLYQDL	0.38817
VAVLYQDLN	0.354312
AVLYQDLNC	0.345282
VLYQDLNCT	0.325483
LYQDLNCTE	0.381725
YQDLNCTEV	0.445954
QDLNCTEVP	0.469063
DLNCTEVPV	0.482722
LNCTEVPVA	0.526295
FKNIDGYFN	0.575775
KNIDGYFNI	0.537332
NIDGYFNIY	0.637643
IDGYFNIYS	0.559741
DGYFNIYSK	0.502877
GYFNIYSKH	0.348057
YFNIYSKHT	0.295606
FNIYSKHTP	0.242247
NIYSKHTPI	0.261516
IGKIQDSLF	0.30609
GKIQDSLFS	0.322377
KIQDSLFST	0.299371
IQDSLFSTA	0.314471
QDSLFSTAS	0.384277
DSLFSTASA	0.369653
SLFSTASAL	0.313155
LFSTASALG	0.349505
FSTASALGK	0.377362
